# Supplementary material for: Integrative Transcriptomics Data Mining to Explore the Functions of TDP1α and TDP1β Genes in the Arabidopsis thaliana Model Plant
Source: Genes (Basel). 2023 Apr 9;14(4):884. doi: 10.3390/genes14040884 (PMC10137840; doi:10.3390/genes14040884)
Supplement: Supplementary file 1 [file genes-14-00884-s001.zip]

Archive with 1 entries (1 files):
- genes-2319999-supplementary.pdf
